# Supplementary material for: Dormancy Versus Germination: 3D Protein Modeling and Evolutionary Analyses Define the Roles of Genetic Variants in the Barley MKK3 Enzyme
Source: Int J Mol Sci. 2026 Jan 5;27(1):530. doi: 10.3390/ijms27010530 (PMC12787138; doi:10.3390/ijms27010530)
Supplement: Supplementary file 1 [file ijms-27-00530-s001.zip]

Archive with 3 entries (3 files):
- ijms-4033614-Dormancy Versus Germination_Supplementary Data Set S1.pdf
- ijms-4033614-Dormancy Versus Germination_Supplementary Table S1.pdf
- Supplementary Materials_FigsS1-S5_MH-070126_MAPK_corrected.pdf
